# Supplementary material for: Magnetically Repulsive Cushion Triboelectric Nanogenerator for Rotating Machinery Structural Health Monitoring
Source: Sensors (Basel). 2026 Jun 4;26(11):3587. doi: 10.3390/s26113587 (PMC13259471; doi:10.3390/s26113587)
Supplement: Supplementary file 1 [file sensors-26-03587-s001.zip]

Archive with 2 entries (2 files):
- Supplementary File.pdf
- Supplementary demonstration video.mp4
